# Supplementary material for: Frozen Mother’s Own Milk Can Be Used Effectively to Personalize Donor Human Milk
Source: Front Microbiol. 2021 Apr 14;12:656889. doi: 10.3389/fmicb.2021.656889 (PMC8079756; doi:10.3389/fmicb.2021.656889)
Supplement: Supplementary file 7 [file Data_Sheet_1.csv]

	TACGTAGGTGGCAAGCGTTATCCGGAATTATTGGGCGTAAAGCGCGCGTAGGCGGTTTTTTAAGTCTGATGTGAAAGCCCACGGCTCAACCGTGGAGGGTCATTGGAAACTGGAAAACTTGAGTGCAGAAGAGGAAAGTGGAATTCCATGTGTAGCGGTGAAATGCGCAGAGATATGGAGGAACACCAGTGGCGAAGGCGACTTTCTGGTCTGTAACTGACGCTGATGTGCGAAAGCGTGGGGATCAAACAGG	TACGGAGGGTGCAAGCGTTAATCGGAATTACTGGGCGTAAAGCGCACGCAGGCGGTTTGTTAAGTCAGATGTGAAATCCCCGGGCTCAACCTGGGAACTGCATCTGATACTGGCAAGCTTGAGTCTCGTAGAGGGGGGTAGAATTCCAGGTGTAGCGGTGAAATGCGTAGAGATCTGGAGGAATACCGGTGGCGAAGGCGGCCCCCTGGACGAAGACTGACGCTCAGGTGCGAAAGCGTGGGGAGCAAACAGG	TACGGAGGGTGCAAGCGTTAATCGGAATTACTGGGCGTAAAGCGCACGCAGGCGGTCTGTCAAGTCGGATGTGAAATCCCCGGGCTCAACCTGGGAACTGCATTCGAAACTGGCAGGCTAGAGTCTTGTAGAGGGGGGTAGAATTCCAGGTGTAGCGGTGAAATGCGTAGAGATCTGGAGGAATACCGGTGGCGAAGGCGGCCCCCTGGACAAAGACTGACGCTCAGGTGCGAAAGCGTGGGGAGCAAACAGG	TACGGAGGGTGCAAGCGTTAATCGGAATTACTGGGCGTAAAGCGCACGCAGGCGGTCTGTCAAGTCGGATGTGAAATCCCCGGGCTCAACCTGGGAACTGCATTCGAAACTGGCAGGCTGGAGTCTTGTAGAGGGGGGTAGAATTCCAGGTGTAGCGGTGAAATGCGTAGAGATCTGGAGGAATACCGGTGGCGAAGGCGGCCCCCTGGACAAAGACTGACGCTCAGGTGCGAAAGCGTGGGGAGCAAACAGG	TACGTAGGTCCCGAGCGTTGTCCGGATTTATTGGGCGTAAAGCGAGCGCAGGCGGTTTGATAAGTCTGAAGTTAAAGGCTGTGGCTCAACCATAGTTCGCTTTGGAAACTGTCAAACTTGAGTGCAGAAGGGGAGAGTGGAATTCCATGTGTAGCGGTGAAATGCGTAGATATATGGAGGAACACCGGTGGCGAAAGCGGCTCTCTGGTCTGTAACTGACGCTGAGGCTCGAAAGCGTGGGGAGCGAACAGG	TACGTAGGTCCCGAGCGTTGTCCGGATTTATTGGGCGTAAAGCGAGCGCAGGCGGTTAGATAAGTCTGAAGTTAAAGGCTGTGGCTTAACCATAGTACGCTTTGGAAACTGTTTAACTTGAGTGCAAGAGGGGAGAGTGGAATTCCATGTGTAGCGGTGAAATGCGTAGATATATGGAGGAACACCGGTGGCGAAAGCGGCTCTCTGGCTTGTAACTGACGCTGAGGCTCGAAAGCGTGGGGAGCAAACAGG	TACAGAGGATGCAAGCGTTATCCGGAATGATTGGGCGTAAAGCGTCTGTAGGTGGCTTTTTAAGTCCGCCGTCAAATCCCAGGGCTCAACCCTGGACAGGCGGTGGAAACTACCAAGCTGGAGTACGGTAGGGGCAGAGGGAATTTCCGGTGGAGCGGTGAAATGCGTAGAGATCGGAAAGAACACCAACGGCGAAAGCACTCTGCTGGGCCGACACTGACACTGAGAGACGAAAGCTAGGGGAGCGAATGGG	TACGGAGGGTGCAAGCGTTATCCGGATTCACTGGGTTTAAAGGGTGCGTAGGCGGGTATGTAAGTCAGTGGTGAAATCTCGGAGCTTAACTCCGAAACTGCCATTGATACTATATATCTTGAATATTGTGGAGGTTTGCGGAATATGTCATGTAGCGGTGAAATGCTTAGATATGACATAGAACACCTATTGCGAAGGCAGCAGGCTACACATATATTGACGCTGAGGCACGAAAGCGTGGGGATCAAACAGG	TACGTAGGTGGCAAGCGTTGTCCGGATTTATTGGGCGTAAAGCGAGTGCAGGCGGTTCAATAAGTCTGATGTGAAAGCCTTCGGCTCAACCGGAGAATTGCATCAGAAACTGTTGAACTTGAGTGCAGAAGAGGAGAGTGGAACTCCATGTGTAGCGGTGGAATGCGTAGATATATGGAAGAACACCAGTGGCGAAGGCGGCTCTCTGGTCTGCAACTGACGCTGAGGCTCGAAAGCATGGGTAGCGAACAGG	TACGTAGGGTGCAAGCGTTATCCGGAATTATTGGGCGTAAAGAGCTCGTAGGCGGTTTGTCGCGTCTGTCGTGAAAGTCCGGGGCTCAACTCCGGATCTGCGGTGGGTACGGGCAGACTAGAGTGATGTAGGGGAGACTGGAATTCCTGGTGTAGCGGTGGAATGCGCAGATATCAGGAGGAACACCGATGGCGAAGGCAGGTCTCTGGGCATTAACTGACGCTGAGGAGCGAAAGCATGGGGAGCGAACAGG	TACGTAGGTGGCAAGCGTTATCCGGAATTATTGGGCGTAAAGCGCGCGTAGGCGGTTTTTTAAGTCTGATGTGAAAGCCCACGGCTCAACCGTGGAGGGTCATTGGAAACTGTAAAACTTGAGTGCAGAAGAGGAAAGTGGAATTCCATGTGTAGCGGTGAAATGCGCAGAGATATGGAGGAACACCAGTGGCGAAGGCGACTTTCTGGTCTGTAACTGACGCTGATGTGCGAAAGCGTGGGGATCAAACAGG	TACGTAGGTGGCAAGCGTTATCCGGAATTATTGGGCGTAAAGCGCGCGTAGGCGGTTTTTTAAGTCTGATGCGAAAGCCCACGGCTCAACCGTGGAGGGTCATTGGAAACTGGAAAACTTGAGTGCAGAAGAGGAAAGTGGAATTCCATGTGTAGCGGTGAAATGCGCAGAGATATGGAGGAACACCAGTGGCGAAGGCGACTTTCTGGTCTGTAACTGACGCTGATGTGCGAAAGCGTGGGGATCAAACAGG	TACGGAGGGTGCAAGCGTTAATCGGAATTACTGGGCGTAAAGCGCACGCAGGCGGTTTGTTAAGTCAGATGTGAAATCCCCGCGCTTAACGTGGGAACTGCATTTGAAACTGGCAAGCTAGAGTCTTGTAGAGGGGGGTAGAATTCCAGGTGTAGCGGTGAAATGCGTAGAGATCTGGAGGAATACCGGTGGCGAAGGCGGCCCCCTGGACAAAGACTGACGCTCAGGTGCGAAAGCGTGGGGAGCAAACAGG	TACAGAGGGTGCGAGCGTTAATCGGATTTACTGGGCGTAAAGCGTGCGTAGGCGGCTTCTTAAGTCGGATGTGAAATCCCTGAGCTTAACTTAGGAATTGCATTCGATACTGGGAAGCTAGAGTATGGGAGAGGATGGTAGAATTCCAGGTGTAGCGGTGAAATGCGTAGAGATCTGGAGGAATACCGATGGCGAAGGCAGCCATCTGGCCTAATACTGACGCTGAGGTACGAAAGCATGGGGAGCAAACAGG	TACGGAGGGTGCAAGCGTTAATCGGAATTACTGGGCGTAAAGCGCACGCAGGCGGTCTGTCAAGTCGGATGTGAAATCCCCGGGCTTAACCTGGGAACTGCATTCGAAACTGGCAGGCTAGAGTCTTGTAGAGGGGGGTAGAATTCCAGGTGTAGCGGTGAAATGCGTAGAGATCTGGAGGAATACCGGTGGCGAAGGCGGCCCCCTGGACAAAGACTGACGCTCAGGTGCGAAAGCGTGGGGAGCAAACAGG	TACGTAGGGTGCGAGCGTTGTCCGGAATTACTGGGCGTAAAGGGCTCGTAGGTGGTTTGTCGCGTCGTCTGTGAAATTCCGGGGCTTAACTCCGGGCGTGCAGGCGATACGGGCATAACTTGAGTACTGTAGGGGTAACTGGAATTCCTGGTGTAGCGGTGAAATGCGCAGATATCAGGAGGAACACCGATGGCGAAGGCAGGTTACTGGGCAGTTACTGACGCTGAGGAGCGAAAGCATGGGTAGCGAACAGG	TACGGAGGGTGCAAGCGTTATCCGGATTCACTGGGTTTAAAGGGTGCGTAGGCGGGTATTTAAGTCAGTGGTGAAATCCTAGAGCTTAACTCTAGAACTGCCATTGATACTATTTATCTTGAATATTGTGGAGGTAAGCGGAATATGTCATGTAGCGGTGAAATGCTTAGATATGACATAGAACACCTATTGCGAAGGCAGCTTACTACGCATATATTGACGCTGAGGCACGAAAGCGTGGGGATCAAACAGG	TACGGAGGGAGCTAGCGTTATTCGGAATTACTGGGCGTAAAGCGCACGTAGGCGGCTTTGTAAGTTAGAGGTGAAAGCCTGGAGCTCAACTCCAGAATTGCCTTTAAGACTGCATCGCTTGAATCCAGGAGAGGTGAGTGGAATTCCGAGTGTAGAGGTGAAATTCGTAGATATTCGGAAGAACACCAGTGGCGAAGGCGGCTCACTGGACTGGTATTGACGCTGAGGTGCGAAAGCGTGGGGAGCAAACAGG	TACAGAGGGTGCGAGCGTTAATCGGAATTACTGGGCGTAAAGCGAGTGTAGGTGGCTCATTAAGTCACATGTGAAATCCCCGGGCTTAACCTGGGAACTGCATGTGATACTGGTGGTGCTAGAATATGTGAGAGGGAAGTAGAATTCCAGGTGTAGCGGTGAAATGCGTAGAGATCTGGAGGAATACCGATGGCGAAGGCAGCTTCCTGGCATAATATTGACACTGAGATTCGAAAGCGTGGGTAGCAAACAGG	TACGAAGGGGGCTAGCGTTGCTCGGAATCACTGGGCGTAAAGGGTGCGTAGGCGGGTTTTTAAGTCAGGGGTGAAATCCTGGAGCTCAACTCCAGAACTGCCTTTGATACTGAAGATCTTGAGTCCGGGAGAGGTGAGTGGAACTGCGAGTGTAGAGGTGAAATTCGTAGATATTCGCAAGAACACCAGTGGCGAAGGCGGCTCACTGGCCCGGTACTGACGCTGAGGCACGAAAGCGTGGGGAGCAAACAGG	TACGTAGGTGGCAAGCGTTGTCCGGATTTATTGGGCGTAAAGCGAGCGCAGGCGGTTTCTTAAGTCTGATGTGAAAGCCCCCGGCTCAACCGGGGAGGGTCATTGGAAACTGGGAGACTTGAGTGCAGAAGAGGAGAGTGGAATTCCATGTGTAGCGGTGAAATGCGTAGATATATGGAGGAACACCAGTGGCGAAGGCGGCTCTCTGGTCTGTAACTGACGCTGAGGCTCGAAAGCGTGGGGAGCAAACAGG	TACGTAGGTCCCGAGCGTTGTCCGGATTTATTGGGCGTAAAGCGAGCGCAGGTGGTTTATTAAGTCTGGTGTAAAAGGCAGTGGCTCAACCATTGTATGCATTGGAAACTGGTAGACTTGAGTGCAGGAGAGGAGAGTGGAATTCCATGTGTAGCGGTGAAATGCGTAGATATATGGAGGAACACCGGTGGCGAAAGCGGCTCTCTGGCCTGTAACTGACACTGAGGCTCGAAAGCGTGGGGAGCAAACAGG	TACGAAGGGGGCTAGCGTTGCTCGGAATTACTGGGCGTAAAGGGCGCGTAGGCGGACAGTTAAGTTGGGGGTGAAAGCCCGGGGCTCAACCTCGGAAATGCCTTCAATACTGGCTGTCTTGAGTACGGGAGAGGTGAGTGGAACTCCGAGTGTAGAGGTGAAATTCGTAGATATTCGGAAGAACACCAGTGGCGAAGGCGACTCACTGGCCCGTTACTGACGCTGAGGCGCGAAAGCGTGGGGAGCAAACAGG	TACGTAGGGTCCAAGCGTTAATCGGAATTACTGGGCGTAAAGCGTGCGCAGGCGGTTGTGCAAGACCGATGTGAAATCCCCGAGCTTAACTTGGGAATTGCATTGGTGACTGCACGGCTAGAGTGTGTCAGAGGGGGGTAGAATTCCACGTGTAGCAGTGAAATGCGTAGAGATGTGGAGGAATACCGATGGCGAAGGCAGCCCCCTGGGATAACACTGACGCTCATGCACGAAAGCGTGGGGAGCAAACAGG	TACGTAGGGTGCGAGCGTTATCCGGAATTATTGGGCGTAAAGAGCTCGTAGGCGGTTTGTCGCGTCTGTCGTGAAAGTCCGGGGCTTAACCCCGGATCTGCGGTGGGTACGGGCAGACTAGAGTGCAGTAGGGGAGACTGGAATTCCTGGTGTAGCGGTGGAATGCGCAGATATCAGGAGGAACACCGATGGCGAAGGCAGGTCTCTGGGCTGTAACTGACGCTGAGGAGCGAAAGCATGGGGAGCGAACAGG	TACAGAGGGTGCGAGCGTTAATCGGATTTACTGGGCGTAAAGCGTGCGTAGGCGGCTTTTTAAGTCGGATGTGAAATCCCTGAGCTTAACTTAGGAATTGCATTCGATACTGGGAAGCTAGAGTATGGGAGAGGATGGTAGAATTCCAGGTGTAGCGGTGAAATGCGTAGAGATCTGGAGGAATACCGATGGCGAAGGCAGCCATCTGGCCTAATACTGACGCTGAGGTACGAAAGCATGGGGAGCAAACAGG	TACGTAGGGTGCGAGCGTTGTCCGGAATTACTGGGCGTAAAGAGCTCGTAGGTGGTTTGTCGCGTCGTCTGTGAAATTCCGGGGCTTAACTCCGGGCGTGCAGGCGATACGGGCTGACTTGAGTGCTGTAGGGGAGACTGGAATTCCTGGTGTAGCGGTGAAATGCGCAGATATCAGGAGGAACACCGATGGCGAAGGCAGGTCTCTGGGCAGTAACTGACGCTGAGGAGCGAAAGCATGGGTAGCGAACAGG	TACAGAGGGTGCAAGCGTTAATCGGAATTACTGGGCGTAAAGCGTGCGTAGACGGTTACATAAGTCGGGTGTGAAAGCCCCGGGCTCAACCTGGGAATTGCATTCGAGACTGCGTAGCTAGGGTGCGGAAGAGGGAAGCGGAATTTCCGGTGTAGCGGTGAAATGCGTAGATATCGGAAGGAACACCAGTGGCGAAAGCGGCTTCCTGGTCCAGCACCGACGTTCAGGCACGAAAGCGTGGGGAGCAAACAGG	TACGTAGGGTGCAAGCGTTAATCGGAATTACTGGGCGTAAAGCGTGCGCAGGCGGTTATGCAAGACAGAGGTGAAATCCCCGGGCTCAACCTGGGAACTGCCTTTGTGACTGCATGGCTAGAGTACGGTAGAGGGGGATGGAATTCCGCGTGTAGCAGTGAAATGCGTAGATATGCGGAGGAACACCGATGGCGAAGGCAATCCCCTGGACCTGTACTGACGCTCATGCACGAAAGCGTGGGGAGCAAACAGG	TACGTAGGTGGCAAGCGTTGTCCGGAATTATTGGGCGTAAAGCGCGCGCAGGTGGTTTAATAAGTCTGATGTGAAAGCCCACGGCTCAACCGTGGAGGGTCATTGGAAACTGTTAAACTTGAGTGCAGGAGAGAAAAGTGGAATTCCTAGTGTAGCGGTGAAATGCGTAGAGATTAGGAGGAACACCAGTGGCGAAGGCGGCTTTTTGGCCTGTAACTGACACTGAGGCGCGAAAGCGTGGGGAGCAAACAGG	TACGTAGGGTGCGAGCGTTAATCGGAATTACTGGGCGTAAAGCGTGCGCAGGCGGTTATGTAAGACAGATGTGAAATCCCCGGGCTCAACCTGGGAACTGCATTTGTGACTGCATGGCTAGAGTACGGTAGAGGGGGATGGAATTCCGCGTGTAGCAGTGAAATGCGTAGATATGCGGAGGAACACCGATGGCGAAGGCAATCCCCTGGACCTGTACTGACGCTCATGCACGAAAGCGTGGGGAGCAAACAGG	TACGTAGGTGGCAAGCGTTGTCCGGAATTATTGGGCGTAAAGCGCGCGCAGGCGGATCAGTTAGTCTGTCTTAAAAGTTCGGGGCTTAACCCCGTGATGGGATGGAAACTGCTGATCTAGAGTATCGGAGAGGAAAGTGGAATTCCTAGTGTAGCGGTGAAATGCGTAGATATTAGGAAGAACACCAGTGGCGAAGGCGACTTTCTGGACGAAAACTGACGCTGAGGCGCGAAAGCCAGGGGAGCGAACGGG	TACAGAGGGTGCAAGCGTTAATCGGAATTACTGGGCGTAAAGCGCGCGTAGGTGGTTTGTTAAGTTGGATGTGAAATCCCCGGGCTCAACCTGGGAACTGCATTCAAAACTGACTGACTAGAGTATGGTAGAGGGTGGTGGAATTTCCTGTGTAGCGGTGAAATGCGTAGATATAGGAAGGAACACCAGTGGCGAAGGCGACCACCTGGACTAATACTGACACTGAGGTGCGAAAGCGTGGGGAGCAAACAGG	TACGAAGGGGGCTAGCGTTGCTCGGAATCACTGGGCGTAAAGGGTGCGTAGGCGGGTCTTTAAGTCAGGGGTGAAATCCTGGAGCTCAACTCCAGAACTGCCTTTGATACTGAGGATCTTGAGTCCGGAAGAGGTGAGTGGAACTGCGAGTGTAGAGGTGAAATTCGTAGATATTCGCAAGAACACCAGTGGCGAAGGCGGCTCACTGGTCCGGTACTGACGCTGAGGCACGAAAGCGTGGGGAGCAAACAGG	GACGTAGGATGCGAGCGTTGTCCGGATTTATTGGGCGTAAAGAGTTCGTAGGTGGTTTGTTAAGTTTGGTGTTAAAGATCGGGGCTCAACCCTGGGACTGCACTGAATACTGGCAGACTCGAGTGTGGTAGAGGCTAGTGGAATTCCCAGTGTAGCGGTGAAATGCGTAGATATTGGGAAGAACACCGGTGGCGTAGGCGACTAGCTGGGCCATAACTGACGCTGAGGAACGAAAGCCAGGGGAGCGAATGGG	TACGTAGGTGGCAAGCGTTGTCCGGAATTATTGGGCGTAAAGCGCGCGCAGGCGGATCAGTCAGTCTGTCTTAAAAGTTCGGGGCTTAACCCCGTGATGGGATGGAAACTGCTGATCTAGAGTATCGGAGAGGAAAGTGGAATTCCTAGTGTAGCGGTGAAATGCGTAGATATTAGGAAGAACACCAGTGGCGAAGGCGACTTTCTGGACGAAAACTGACGCTGAGGCGCGAAAGCCAGGGGAGCGAACGGG	TACGGAGGGTGCGAGCGTTAATCGGAATTACTGGGCGTAAAGCGCATGCAGGTGGTTCATTAAGTCAGATGTGAAAGCCCGGGGCTCAACCTCGGAACTGCATTTGAAACTGGTGAACTAGAGTACTGTAGAGGGGGGTAGAATTTCAGGTGTAGCGGTGAAATGCGTAGAGATCTGAAGGAATACCAGTGGCGAAGGCGGCCCCCTGGACAGATACTGACACTCAGATGCGAAAGCGTGGGGAGCAAACAGG	TACGTAGGTGGCAAGCGTTATCCGGAATTATTGGGCGTAAAGCGCGCGTAGGCGGTTTTTTAAGTCTGATGTGAAAGCCCACGGCTCAACCGTGGAGGGTCATTGGAAACTGGAAAACTTGAGTGCAGAAGAGGAAAGTGGAATTCCATGTGTAGCGGTGAAATGCGCAGAGATATGGAGGAACACCAGTGGCGAAGGCGACTTTCTGGTCTGTAACTGACGCTGATGTGTGAAAGCGTGGGGATCAAACAGG	TACGTAGGTGGCAAGCGTTATCCGGAATTATTGGGCGTAAAGCGCGCGTAGGCGGTTTTTTAAGTCTGATGTGAAAGCCCACGGCTCAACCGTGGAGGGTCATTGGAAACTGGAAAACTTGAGTGCAGAAGAGGAAAGTGGAATTCCATGTGTAGCGGTGAAATGCGCAGAGATATGGAGGAACACCAGTGGCGAAGGCGACTTTCTGGTCTGTAACTGACGCTGATGTGCGAAAGCGTGGGGAGCAAACAGG	TACGGAGGGTGCAAGCGTTAATCGGAATTACTGGGCGTAAAGCGCACGCAGGCGGTTTGTTAAGTCAGATGTGAAATCCCCGGGCTCAACCTGGGAACTGCATCTGATACTGGCAAGCTTGAGTCTCGTAGAGGGGGGTAGAATTCCAGGTGTAGCGGTGAAATGCGTAGAGATCTGGAGGAATACCGGTGGCGAAGGCGGCCCCCTGGACAAAGACTGACGCTCAGGTGCGAAAGCGTGGGGAGCAAACAGG	TACGTAGGTGGCAAGCGTTGTCCGGAATTATTGGGCGTAAAGGGCTCGCAGGCGGTTTCTTAAGTCTGATGTGAAAGCCCCCGGCTCAACCGGGGAGGGTCATTGGAAACTGGGGAACTTGAGTGCAGAAGAGGAGAGTGGAATTCCACGTGTAGCGGTGAAATGCGTAGAGATGTGGAGGAACACCAGTGGCGAAGGCGACTCTCTGGTCTGTAACTGACGCTGAGGAGCGAAAGCGTGGGGAGCGAACAGG	TACGTAGGTCCCGAGCGTTATCCGGATTTATTGGGCGTAAAGCGAGCGCAGGCGGTTAGATAAGTCTGAAGTTAAAGGCTGTGGCTTAACCATAGTACGCTTTGGAAACTGTTTAACTTGAGTGCAAGAGGGGAGAGTGGAATTCCATGTGTAGCGGTGAAATGCGTAGATATATGGAGGAACACCGGTGGCGAAAGCGGCTCTCTGGCTTGTAACTGACGCTGAGGCTCGAAAGCGTGGGGAGCAAACAGG	TACGTAGGGTGCGAGCGTTGTCCGGAATTATTGGGCGTAAAGAGCTTGTAGGCGGTCTGTCGCGTCTGCTGTGAAAGACCGGGGCTTAACTCCGGTTCTGCAGTGGGTACGGGCAGACTAGAGTGTGGTAGGGGAGACTGGAATTCCTGGTGTAGCGGTGAAATGCGCAGATATCAGGAGGAACACCGATGGCGAAGGCAGGTCTCTGGGCCATTACTGACGCTGAGAAGCGAAAGCATGGGGAGCGAACAGG	TACGGAGGGTGCAAGCGTTAATCGGAATTACTGGGCGTAAAGCGCACGCAGGCGGTCTGTCAAGTCGGATGTGAAATCCCCGGGCTCAACCTGGGAACTGCATTCGAAACTGGCAGGCTAGAGTCTTGTAGAGGGGGGTAGAATTCCAGGTGTAGCGGTGAAATGCGTAGAGATCTGGAGGAATACCGGTGGCGAAGGCGGCCCCCTGGACGAAGACTGACGCTCAGGTGCGAAAGCGTGGGGAGCAAACAGG	TACAGAGGGTGCAAGCGTTAATCGGATTTACTGGGCGTAAAGCGTGCGTAGGCGGTTCGTTAAGTCGATTGTGAAAGCCCTGGGCTTAACCTGGGAATTGCAGTCGATACTGGCGGACTAGAGAACGGTAGAGGGAGGCGGAACTCCAGGTGTAGCGGTGAAATGCGTAGATATCTGGAAGAACACCGATGGCGAAGGCAACCTCCTGGGCCTGTTCTGACGCTGAGGCACGAAAGCGTGGGTAGCAAACAGG	TACGAAGGGGGCTAGCGTTGCTCGGAATGACTGGGCGTAAAGGGCGCGTAGGCGGTTTGGACAGTTGGATGTGAAATTCCTGGGCTTAACCTGGGGGCTGCATCCAATACGTCCAGACTAGAGTGAGGAAGAGGGTCGTGGAATTCCCAGTGTAGAGGTGAAATTCGTAGATATTGGGAAGAACACCGGTGGCGAAGGCGGCGACCTGGTCCTTGACTGACGCTGAGGCGCGAAAGCGTGGGGAGCAAACAGG	TACGGAGGGTGCAAGCGTTAATCGGAATTACTGGGCGTAAAGCGCACGCAGGCGGTTTGTTAAGTCAGATGTGAAATCCCCGGGCTCAACCTGGGAACTGCATTTGAAACTGGCAAGCTAGAGTCTCGTAGAGGGGGGTAGAATTCCAGGTGTAGCGGTGAAATGCGTAGAGATCTGGAGGAATACCGGTGGCGAAGGCGGCCCCCTGGACGAAGACTGACGCTCAGGTGCGAAAGCGTGGGGAGCAAACAGG	TACAGAGGGTGCGAGCGTTAATCGGATTTACTGGGCGTAAAGCGTGCGTAGGCGGCTAATTGAGTCGGATGTGAAATCCCCGAGCTTAACTTGGGAATTGCATTCGATACTGGTTAGCTAGAGTGTGGGAGAGGATGGTAGAATTCCAGGTGTAGCGGTGAAATGCGTAGAGATCTGGAGGAATACCGATGGCGAAGGCAGCCATCTGGCCTAACACTGACGCTGAGGTACGAAAGCATGGGGAGCAAACAGG	TACAGAGGGTGCAAGCGTTGTTCGGAATTACTGGGCGTAAAGCGTGCGTAGTCGGTATTGAGAGTCACGGGTGAAATCCCAGGGCTTAACCCTGGAACTGCCTGTGAGACCTCAGTACTAGAGTGTGAGAGGGGATAGTGGAATACCCAGTGTAGCGGTGAAATGCGTAGAGATTGGGTGGAACACCGGTGGCGAAGGCGGCTATCTGGCTCACAACTGACGATCAGGCACGAAAGCGTGGGGAGCAAACAGG
D1-T0	779	1049	0	0	401	1011	32	199	48	464	0	0	115	198	0	79	151	0	28	140	0	0	100	0	0	0	0	209	34	278	0	0	0	0	0	22	0	0	0	0	0	0	0	0	0	53	0	0	10
D1-T2	12636	4246	1280	0	9739	5478	1164	969	0	739	0	0	1128	1532	432	105	195	155	204	0	15	0	556	0	0	599	0	495	31	653	0	0	0	0	274	365	117	215	0	0	0	0	108	51	0	698	111	0	0
D1-T4	5509	9274	3523	364	4473	934	6	2785	14	1949	0	0	13634	347	1660	1237	62	0	2045	120	14	0	315	0	247	0	0	892	237	0	0	0	0	133	0	0	0	318	0	1095	0	465	0	189	422	1019	0	0	0
D10-T0	4198	2750	0	1072	358	1114	97	0	22	77	0	0	0	224	0	29	0	17	32	0	53	0	7	115	42	120	0	0	21	273	0	0	0	26	0	0	141	0	0	0	0	0	0	0	0	0	0	0	0
D10-T2	486	39	0	344	0	0	8	0	0	0	0	0	0	0	0	12	17	0	0	0	44	0	0	0	0	11	0	0	0	0	0	0	0	0	0	0	0	0	0	0	0	0	0	0	0	0	0	0	0
D10-T4	527	70	0	457	69	188	0	25	0	43	0	0	0	0	0	0	0	8	0	0	58	246	0	16	0	23	0	0	33	41	0	0	0	0	0	0	36	0	0	0	0	0	0	0	0	0	0	0	0
D12-T0	1490	542	363	2088	27	25	6	4	0	9	88	0	516	0	0	0	0	5	0	0	129	81	0	0	0	0	0	0	6	8	0	13	297	0	0	0	0	0	0	65	0	0	0	37	0	0	135	64	0
D2-T0	541	325	86	0	0	78	0	71	23	35	0	53	0	0	43	0	0	79	0	0	0	0	0	0	5	0	0	7	0	13	99	0	0	0	0	0	0	0	0	0	0	0	0	0	0	0	0	0	0
D2-T2	592	331	49	0	0	0	83	136	10	56	0	0	0	159	0	0	13	0	6	23	0	0	84	0	0	0	0	15	0	0	59	0	0	0	0	0	0	0	0	0	0	0	0	0	0	0	0	0	0
D2-T4	759	395	155	0	12	0	0	38	64	70	0	46	75	0	0	0	96	14	0	36	0	0	52	0	0	0	0	60	0	0	97	0	0	0	3	15	0	0	0	0	0	0	0	0	0	0	0	0	0
D3-T0	1584	1496	237	0	0	107	28	0	242	46	0	0	396	0	0	0	38	0	299	31	0	44	52	0	0	0	0	34	0	173	0	159	0	0	100	0	0	0	0	0	0	0	0	0	0	0	0	0	0
D3-T2	204	263	50	0	0	0	0	30	15	20	0	0	0	0	0	0	0	0	9	0	0	0	0	0	0	0	0	0	0	0	0	0	0	29	0	0	0	0	0	0	0	0	0	0	16	0	0	0	0
D3-T4	621	539	62	0	226	0	0	392	6	128	0	0	300	0	104	48	50	0	9	144	0	0	17	0	0	0	0	0	0	0	0	0	0	0	0	0	0	0	0	0	31	0	0	0	12	0	0	0	0
D4-T0	4753	17142	785	0	567	1116	776	194	2167	57	170	0	0	158	0	38	212	299	2	0	0	0	68	29	130	314	508	0	0	0	0	485	0	0	0	0	0	0	126	192	122	0	50	29	7	0	0	180	258
D4-T2	18343	29226	1304	0	1755	3020	732	746	2891	274	0	0	0	243	378	358	266	913	238	56	238	0	109	672	556	138	662	102	113	0	97	116	0	157	113	0	64	0	0	0	104	0	0	95	0	118	0	0	180
D4-T4	12608	11718	3715	0	1003	679	1442	94	2061	285	0	0	0	0	2795	127	41	256	20	107	6	16	338	50	399	22	364	64	274	0	78	0	0	171	161	83	18	151	0	365	0	116	62	141	0	0	113	0	100
D5-T0	13344	29464	1261	332	3050	3186	1777	1489	2637	968	241	298	0	577	112	51	399	388	78	263	17	83	326	0	630	46	853	418	251	203	0	582	0	0	0	185	18	154	232	394	133	0	245	49	0	0	0	75	304
D5-T2	12650	26159	1033	179	3327	2596	1403	2907	4132	475	0	0	41	746	0	490	843	485	72	454	127	280	531	0	124	0	340	531	183	133	0	95	0	0	168	0	113	160	189	0	420	0	0	185	0	0	0	112	134
D5-T4	27919	59895	873	554	2769	4678	286	3675	2752	1202	880	215	0	685	4	1409	582	280	111	581	125	742	760	423	376	545	1471	381	121	1004	62	33	0	114	259	128	164	0	270	0	866	0	9	191	6	0	0	0	358
D6-T0	23371	6828	580	52	1377	474	132	986	519	465	452	661	497	454	0	64	230	241	104	35	12	540	160	997	91	0	0	113	0	222	0	0	0	332	86	0	0	0	0	0	52	0	14	0	304	4	0	0	68
D6-T2	7814	10159	5	166	217	171	196	369	51	160	0	207	0	0	66	28	26	40	292	80	31	94	34	59	85	0	0	51	29	18	0	164	0	31	129	0	0	0	0	0	61	0	150	0	96	0	0	0	4
D6-T4	6082	22903	338	539	4411	139	2999	703	0	584	0	116	0	0	177	88	338	26	325	241	7	1209	148	299	251	0	0	107	90	46	380	0	0	0	49	344	0	0	108	0	83	0	22	0	0	0	106	0	4
D7-T0	238	327	55	57	0	47	81	25	0	0	0	0	0	48	0	0	0	26	0	0	16	0	0	37	81	0	0	29	16	0	0	0	0	12	0	0	0	0	0	0	0	0	0	0	0	0	0	0	0
D7-T2	1179	1239	273	200	234	169	64	7	0	18	0	0	316	116	53	0	0	190	0	0	0	0	35	0	0	73	0	0	71	116	0	0	0	0	0	0	81	0	0	0	0	0	0	0	0	5	0	0	12
D7-T4	610	2017	0	391	0	0	228	0	0	25	0	0	0	0	0	0	0	114	126	0	56	0	0	110	46	65	0	0	79	0	0	0	0	0	0	0	0	0	0	0	0	19	0	0	0	0	0	0	8
D8-T0	929	362	42	109	158	134	106	0	0	7	0	0	0	86	0	0	0	99	75	0	8	0	0	0	51	0	0	0	13	34	0	0	0	0	0	23	21	0	0	0	0	0	0	0	0	0	0	0	41
D8-T2	3712	1402	53	1080	5746	538	217	0	149	37	0	0	0	306	0	0	0	102	0	0	28	0	0	0	0	0	0	0	169	230	33	0	0	149	0	0	73	0	0	0	94	0	0	0	0	0	0	0	34
D8-T4	95	263	0	39	24	0	66	0	11	0	0	0	0	0	0	0	0	52	0	0	10	0	0	29	0	0	0	0	8	0	0	0	0	0	0	38	0	0	0	0	0	0	6	0	0	0	0	0	0
D9-T0	4448	2247	136	4437	241	202	109	0	0	221	0	0	174	39	42	111	0	0	202	0	247	12	0	9	103	0	0	0	17	27	0	32	0	111	0	56	116	94	0	0	0	0	0	0	0	0	0	0	0
D9-T2	3445	2389	48	2278	196	386	86	0	45	132	0	0	23	79	0	57	0	61	59	0	156	13	0	38	54	0	0	0	45	75	0	0	0	0	0	20	34	0	0	0	0	0	23	19	0	0	0	33	0
D9-T4	5635	1407	288	2613	443	518	146	22	12	104	0	100	0	241	38	29	26	79	370	0	73	0	0	111	67	162	0	0	0	100	48	41	0	70	0	35	122	0	0	0	0	0	24	0	0	19	0	43	0
M1-10T0	5488	1632	23	0	300	931	7563	1474	616	739	0	0	0	123	0	0	679	0	1078	1088	0	0	210	188	77	155	0	635	0	0	0	0	0	0	0	0	0	0	0	0	0	0	0	0	0	50	0	0	0
M1-10T2	14999	1043	109	0	531	336	259	224	649	297	149	562	0	77	0	45	122	0	79	862	0	0	142	0	133	158	0	194	65	0	0	0	0	0	0	0	33	0	0	0	0	0	0	0	215	0	0	0	0
M1-10T4	80224	452	0	71	309	610	245	97	129	152	0	3490	0	357	0	0	0	0	0	53	14	0	65	0	0	116	81	0	0	39	0	0	0	0	0	57	44	0	0	0	0	0	0	0	0	0	0	0	0
M1-30T0	59681	2277	37	51	1747	1261	874	219	18	298	0	2337	0	491	27	97	73	0	121	51	8	0	191	0	0	332	0	57	120	296	0	65	0	0	485	274	128	0	0	0	0	0	0	0	0	0	0	0	0
M1-30T2	20079	427	274	0	63	54	147	47	17	0	0	933	187	0	0	5	33	38	0	21	0	9	0	23	17	30	0	4	18	8	78	42	0	19	0	0	0	0	0	0	0	0	0	0	0	0	0	17	0
M1-30T4	60010	1147	107	0	259	336	270	888	154	515	0	1984	0	317	0	0	69	0	154	211	14	0	94	0	96	142	0	13	0	34	0	0	0	0	126	126	134	0	0	0	0	0	0	0	63	0	0	0	4
M1-T0	23594	1854	229	0	0	9	900	1242	263	646	0	619	0	0	0	72	144	0	0	119	0	0	78	0	272	0	0	0	47	0	0	117	0	0	0	142	0	0	0	0	0	0	0	0	0	0	0	0	2
M1-T2	3572	101	0	0	12	0	5	0	19	0	0	144	0	0	7	7	0	0	0	0	0	0	0	0	0	0	0	0	0	0	0	0	0	0	0	0	0	0	0	0	0	0	0	0	0	0	0	0	0
M1-T4	133271	202	0	73	9	0	53	10	24	22	0	5937	0	5	0	15	0	5	0	0	11	0	11	0	0	0	0	5	0	5	0	0	0	0	0	40	10	883	0	0	0	0	0	0	0	0	0	0	0
M10-10T0	12389	5179	0	1229	3733	2352	56	0	36	105	0	0	0	584	16	63	0	16	180	0	116	0	0	67	70	191	13	0	12	412	0	0	0	0	0	0	481	0	0	0	0	0	25	0	0	0	0	0	0
M10-10T2	5488	578	0	724	473	1211	22	0	0	0	0	0	0	199	0	22	0	0	14	0	117	0	0	0	18	0	0	0	0	125	0	0	0	0	0	9	129	0	0	0	0	0	0	0	0	0	0	0	0
M10-10T4	424	192	249	0	74	36	45	0	0	139	0	0	0	0	0	0	0	0	0	0	0	0	0	0	0	0	0	0	19	0	0	92	0	41	0	0	0	0	0	0	0	0	0	40	0	0	0	0	0
M10-30T0	2	0	0	0	0	0	0	0	0	0	0	0	0	0	0	0	0	0	0	0	0	0	0	0	0	0	0	0	0	0	0	0	0	0	0	0	0	0	0	0	0	0	0	0	0	0	0	0	0
M10-30T2	4640	202	652	244	92	184	11	0	0	47	0	0	0	74	0	39	0	28	0	0	0	0	0	0	0	0	0	0	21	10	0	0	0	28	0	0	38	0	0	0	0	0	16	0	0	0	0	0	0
M10-30T4	21603	2730	166	1154	258	384	89	39	0	84	0	0	0	156	45	89	10	62	101	0	50	0	14	159	69	69	0	21	12	23	35	78	0	0	0	11	61	0	0	0	0	0	29	0	15	0	0	36	0
M10-T0	20096	1929	74	1453	0	0	136	0	63	36	0	0	0	0	0	60	0	51	34	0	39	23	0	388	50	8	56	0	62	0	0	0	0	125	0	0	240	0	354	229	0	0	0	0	0	0	0	0	0
M10-T2	37339	236	0	277	0	0	0	0	0	0	0	0	0	0	0	424	0	0	119	0	87	0	0	0	72	0	0	0	417	0	0	0	0	96	0	0	31	207	0	0	0	0	0	0	0	0	0	0	0
M10-T4	3864	18	0	44	0	0	0	0	0	5	0	0	0	0	0	0	0	13	10	0	14	0	0	0	0	0	0	0	0	0	0	0	0	0	0	0	5	0	0	0	0	0	0	0	0	0	0	0	0
M10F-10T0	11016	4783	392	1145	1396	792	89	0	0	75	0	0	1895	555	597	0	0	72	0	0	297	0	0	0	0	0	0	0	248	15	0	0	0	0	0	0	199	98	339	740	0	0	0	79	0	0	0	0	15
M10F-10T2	1756	159	0	614	161	542	22	0	0	0	0	0	0	42	0	18	0	0	0	0	45	16	0	0	0	32	0	0	0	45	0	0	0	16	0	0	55	0	0	0	0	0	0	0	0	0	0	31	0
M10F-10T4	2430	253	0	300	50	125	35	0	0	0	0	0	0	18	0	0	0	0	0	0	64	0	0	18	0	0	0	0	11	42	0	0	0	16	0	0	0	0	0	0	0	0	0	0	0	0	0	0	0
M10F-30T0	11865	1973	654	2460	728	589	323	0	239	0	0	100	0	0	394	149	61	309	0	0	242	0	0	0	0	165	0	0	14	103	0	190	0	211	0	32	183	292	386	382	0	0	0	120	0	0	0	0	72
M10F-30T2	2687	92	0	850	21	61	5	0	0	0	0	0	0	42	0	0	0	19	0	0	157	0	0	0	0	0	0	0	0	9	0	0	0	38	0	0	11	0	0	0	0	0	0	0	0	0	0	0	0
M10F-30T4	7228	77	0	50	57	137	10	0	0	8	0	0	0	0	0	38	0	0	0	0	10	0	0	4	0	42	0	0	0	24	0	0	0	0	0	0	15	0	0	0	0	0	0	0	0	0	0	0	0
M10F-T0	1122	103	0	227	0	8	82	0	0	25	0	0	0	0	0	4	0	0	21	0	23	0	0	13	11	34	0	0	0	0	0	0	0	0	0	0	38	0	0	0	0	0	0	0	0	0	0	0	5
M10F-T2	3293	96	0	100	0	0	16	0	0	7	0	0	0	0	0	4	0	0	0	0	13	0	0	0	13	0	0	0	11	0	0	0	0	0	0	0	0	0	0	0	0	0	0	0	0	0	0	0	0
M10F-T4	4914	57	0	153	166	0	0	0	10	0	0	0	25	0	0	0	10	0	3	0	9	38	0	26	0	0	0	0	0	0	0	0	0	0	0	26	5	0	0	0	7	0	0	0	0	0	0	0	3
M12-10T0	294	79	135	283	34	54	0	0	0	0	0	0	1466	0	0	0	0	0	0	0	113	91	0	0	0	0	0	0	0	6	0	0	966	0	0	0	0	0	0	34	0	0	0	0	0	0	51	214	0
M12-10T2	1073	275	301	773	98	191	3	0	6	0	0	0	4136	19	0	44	0	13	0	0	264	197	0	38	0	0	0	0	0	21	0	0	2712	11	0	15	8	0	65	96	0	0	0	66	0	0	180	417	0
M12-10T4	969	201	317	683	110	141	7	0	0	0	0	0	3643	33	0	75	0	0	2	0	219	166	0	5	0	0	0	0	0	16	0	0	2480	4	0	0	4	0	46	65	0	0	0	54	0	0	159	502	0
M12-30T0	1402	211	189	317	105	102	0	0	10	14	0	0	132	20	0	42	0	17	5	0	138	90	0	41	9	0	0	0	18	26	0	0	261	18	0	31	8	0	0	33	0	0	0	0	0	0	78	114	0
M12-30T2	8350	889	100	341	6886	1081	0	0	28	40	0	0	104	270	0	4518	10	33	0	0	792	44	0	47	20	79	98	0	4	173	0	0	53	16	0	0	104	0	0	0	0	0	0	0	0	0	31	43	0
M12-30T4	1333	239	169	404	0	33	0	0	28	4	0	0	133	0	0	86	0	0	0	0	231	24	0	7	0	0	0	0	0	0	0	0	469	0	0	11	0	0	0	0	0	0	0	0	0	0	31	61	0
M12-T0	639	177	280	532	80	100	0	0	0	0	0	0	3007	13	0	19	0	0	0	0	219	125	0	0	0	0	0	0	0	7	0	0	1854	0	0	0	0	0	46	67	0	0	0	59	0	0	116	408	0
M12F-10-T0	1248	250	9494	812	66	103	3	0	73	9	0	0	0	9	1297	51	0	11	0	0	1157	13	0	29	0	0	0	0	0	4	155	0	344	0	0	38	0	0	58	107	0	0	0	154	6	0	68	139	0
M12F-10T2	7721	265	11821	342	40	48	0	0	85	18	0	0	0	0	1584	19	0	0	0	0	1448	25	0	0	0	0	0	0	0	0	117	0	38	0	4	51	0	0	203	83	0	0	0	183	0	0	72	119	0
M12F-10T4	1012	767	8002	582	77	55	0	0	37	0	0	0	0	22	1018	55	0	13	0	0	1003	18	0	0	0	0	0	0	0	0	201	0	37	0	0	0	5	0	0	337	0	0	0	343	0	0	42	119	0
M12F-30T0	94	98	1480	147	0	12	0	0	0	0	0	0	0	0	184	17	0	4	0	0	119	0	0	14	0	0	0	0	0	0	2689	0	19	4	0	0	0	0	0	40	0	0	0	47	0	0	0	39	0
M12F-T0	8583	1394	4995	187	17	71	10	0	139	0	0	0	0	42	647	4720	0	314	0	0	485	0	0	833	19	0	188	0	0	8	17	33	22	158	0	30	95	0	191	264	0	0	0	265	0	0	0	48	0
M12F-T2	6276	347	9822	686	44	69	0	0	68	0	0	0	0	0	1215	747	0	5	0	0	1036	16	0	0	0	0	70	0	0	5	91	0	234	0	0	59	13	0	149	129	0	0	0	185	0	0	71	125	0
M1F-10T0	16931	1513	69	0	1391	1614	400	1106	286	347	0	464	0	119	0	0	652	0	194	186	0	0	382	0	0	95	0	306	120	65	0	0	0	0	0	0	129	253	0	0	0	0	0	0	0	0	0	0	0
M1F-10T2	13676	1035	63	410	441	611	803	281	47	163	0	394	188	79	61	53	135	58	78	40	0	21	12	71	0	168	66	105	0	0	0	0	0	53	0	0	0	0	0	0	0	0	0	0	0	0	320	0	0
M1F-10T4	66375	740	34	43	3462	440	604	57	0	79	0	2494	0	221	0	0	17	0	104	0	10	0	51	0	0	80	0	0	0	220	29	34	0	14	0	0	24	0	0	0	0	0	0	0	0	0	0	0	0
M1F-30T0	28050	1931	196	0	1048	1227	1848	781	69	706	0	684	0	135	0	286	249	380	389	316	0	0	43	0	96	220	0	117	94	107	0	0	0	0	0	0	235	246	0	0	0	0	0	0	136	0	0	0	0
M1F-30T2	79806	584	0	128	238	364	439	47	31	176	0	1495	0	220	0	0	15	93	98	52	23	0	97	0	22	45	0	10	37	55	0	0	0	0	0	93	0	1555	0	0	0	0	0	0	33	0	0	0	0
M1F-30T4	70445	1420	553	0	199	30	8	94	276	274	0	2667	0	35	0	23	124	0	83	51	24	0	78	0	21	0	104	95	103	13	48	112	0	0	0	0	46	370	0	0	0	0	8	0	0	48	0	0	0
M1F-T0	32625	1609	208	467	13	170	2561	105	77	117	0	1088	0	0	0	178	267	101	170	110	20	107	169	113	16	27	0	0	31	0	0	109	73	27	0	131	123	173	0	0	0	0	6	0	0	0	0	0	0
M1F-T2	104302	526	0	71	15	0	416	60	38	56	0	3912	20	0	0	49	8	15	0	0	19	0	42	0	15	0	0	31	0	0	0	37	0	27	0	27	22	582	0	0	0	0	0	0	0	0	0	0	0
M1F-T4	129568	252	0	52	10	0	11	43	6	21	0	5843	0	0	0	12	23	11	9	22	9	0	0	0	11	0	0	16	0	0	0	0	0	0	0	15	7	717	0	0	0	0	0	0	0	0	0	0	0
M2-10T0	2410	699	1648	0	463	185	1890	132	167	1443	0	267	0	0	0	0	526	0	252	410	0	0	0	0	167	0	0	387	55	0	0	2	0	0	0	626	0	0	0	0	20	0	126	0	0	0	0	0	0
M2-10T2	372	603	590	0	0	9	5736	1657	0	2901	0	0	0	279	0	0	0	9	571	633	0	0	149	0	0	128	0	0	538	0	0	0	0	0	431	0	0	0	0	0	0	0	178	0	0	0	0	0	0
M2-10T4	954	87	1337	0	0	0	0	1447	208	1472	0	0	0	0	114	0	226	442	0	443	361	0	259	0	0	391	0	228	0	0	0	5	0	178	0	0	0	61	0	0	0	0	0	0	374	0	0	0	0
M2-30T0	5094	869	23242	0	298	1643	395	1187	589	274	0	84	243	1744	0	0	0	2450	2074	184	0	0	168	4040	1311	2650	0	115	88	315	0	78	0	628	0	275	0	0	0	172	0	99	35	0	0	0	53	0	0
M2-30T2	16341	2476	1786	0	0	931	322	816	491	404	0	0	0	0	0	306	518	0	1819	255	8	0	475	0	346	0	0	701	199	0	0	0	0	292	78	0	204	0	0	0	0	125	218	0	0	0	0	0	4
M2-30T4	1215	516	227	0	200	0	0	1186	178	222	0	0	0	0	0	197	0	0	0	51	0	0	377	0	0	0	0	77	0	0	0	35	0	156	0	0	0	0	0	0	0	148	0	0	0	0	0	0	0
M2-T0	2384	3296	364	0	251	0	11235	1639	573	1249	0	93	0	0	159	253	0	0	199	191	11	0	224	0	152	0	0	620	184	0	0	12	0	80	382	0	79	0	0	0	0	1533	0	0	0	153	0	0	0
M2-T2	19922	1825	39	67	12	0	347	708	132	285	0	0	0	0	0	130	52	0	303	0	13	0	526	0	258	0	0	103	0	0	0	0	0	141	0	0	137	186	0	0	0	2391	171	0	104	0	0	0	0
M2-T4	36256	1995	0	0	0	0	206	178	483	596	0	0	0	155	0	333	8	0	455	213	10	0	169	0	174	0	0	232	0	0	0	0	0	0	0	0	218	0	0	0	61	1724	0	0	32	0	0	0	0
M2F-10T0	2545	1118	662	469	355	701	386	1940	98	367	0	0	175	4	0	0	77	33	92	123	0	52	212	152	8	0	0	110	0	0	55	0	0	0	0	0	0	0	0	0	0	0	22	444	0	39	3197	0	0
M2F-10T2	1893	2962	270	416	439	178	480	183	187	312	0	0	0	110	0	0	0	334	72	82	0	0	1276	109	120	0	0	9	27	0	309	0	0	0	405	0	0	0	0	0	0	0	144	0	0	0	0	0	0
M2F-10T4	2288	1602	308	0	9	92	0	292	147	219	0	0	0	0	0	0	124	151	0	0	0	293	84	0	16	0	0	72	29	0	0	2	0	0	314	142	38	0	0	0	57	0	0	0	179	0	0	0	0
M2F-30T0	3899	1514	528	0	123	397	49	1009	320	216	0	123	827	0	105	0	630	4	0	130	0	0	50	0	84	0	0	201	0	14	0	0	0	0	0	0	0	0	0	0	155	0	86	0	17	0	0	0	0
M2F-30T2	1405	920	409	0	0	368	279	61	91	244	0	0	0	0	0	0	120	0	6	0	0	0	0	0	10	0	0	61	182	0	0	0	0	198	0	278	0	0	0	0	0	0	0	0	0	16	0	0	0
M2F-30T4	3982	1667	437	0	296	389	390	201	341	128	0	0	289	0	0	105	0	14	0	184	0	80	385	0	0	0	0	104	0	0	0	293	0	20	0	0	7	0	171	0	0	0	0	0	84	12	0	0	0
M2F-T0	8615	2420	346	63	481	5222	91	399	260	297	0	0	0	435	0	74	608	0	109	53	254	0	0	0	62	0	0	67	139	566	148	0	0	78	0	0	356	225	0	0	132	411	0	0	0	371	0	0	0
M2F-T2	2436	3103	1503	0	10	0	0	2198	528	526	0	0	2286	82	464	79	104	0	94	123	7	0	128	0	0	0	0	0	0	0	0	0	0	0	0	0	26	0	0	0	0	0	75	210	153	0	0	0	0
M2F-T4	3015	1212	228	0	112	0	0	457	37	121	0	0	0	0	0	65	164	0	31	20	0	0	64	0	60	0	0	61	35	0	0	0	0	24	0	0	26	0	0	0	0	135	0	0	73	165	0	0	0
M3-10T0	1730	1753	55	0	21	51	148	159	59	77	0	83	0	0	0	0	0	0	23	76	0	0	42	65	0	0	0	45	0	0	77	28	0	0	0	0	0	0	83	0	0	0	0	0	0	73	0	0	0
M3-10T2	216	55	19	0	0	0	38	2	4	0	0	0	21	0	0	18	0	0	6	13	0	0	0	0	0	0	0	10	0	0	75	0	0	0	0	0	0	0	0	0	0	0	0	0	0	0	0	0	0
M3-10T4	471	636	65	0	12	0	13	76	36	7	0	0	0	2	0	0	74	0	294	15	0	0	94	0	25	0	0	3	0	0	7	0	0	65	0	0	0	0	0	0	0	0	176	0	0	0	0	0	0
M3-30T0	1081	885	149	0	0	0	29	0	182	34	0	0	217	0	0	0	22	0	163	23	0	31	20	0	5	0	0	13	0	77	0	71	0	0	61	0	0	0	0	0	0	0	0	0	0	0	0	0	0
M3-30T2	292	341	24	25	0	0	0	65	22	25	0	0	0	0	0	0	0	0	25	0	0	0	0	0	0	0	0	3	0	0	0	0	0	26	0	0	0	0	0	0	0	0	0	0	13	0	0	0	0
M3-30T4	543	421	63	0	222	11	9	179	0	100	0	0	255	0	91	52	40	0	8	119	0	0	8	0	0	0	0	0	0	0	0	0	0	13	0	0	0	0	0	0	28	0	0	0	29	0	0	0	0
M3-T0	833	1151	296	0	229	113	44	13	97	0	0	45	313	0	122	63	41	0	46	32	0	24	0	0	9	0	0	52	0	0	78	0	0	160	0	0	0	0	0	0	0	0	0	0	0	0	0	0	93
M3-T2	1177	634	33	96	0	0	248	32	22	0	0	0	0	4	0	0	66	133	39	0	0	0	97	0	0	0	0	23	38	0	132	0	0	7	0	0	0	0	0	0	36	0	0	0	0	0	0	0	0
M3-T4	225	139	41	0	27	0	4	16	5	0	0	0	0	43	0	0	0	0	0	0	0	0	0	0	0	0	0	20	0	0	42	0	0	0	0	42	0	0	0	0	0	0	0	0	0	5	0	0	0
M3F-10T0	184	276	58	0	59	31	6	0	10	0	0	0	90	0	25	14	14	0	13	0	0	3	0	0	0	0	0	12	0	0	24	0	0	37	0	0	0	0	0	0	0	0	0	0	0	0	0	0	16
M3F-10T2	664	347	26	58	0	0	133	20	5	0	0	0	0	4	0	0	44	84	29	0	0	0	46	0	0	0	0	19	10	0	56	0	0	0	0	0	0	0	0	0	14	0	0	0	0	0	0	0	0
M3F-10T4	420	216	66	0	56	0	5	43	10	12	0	0	0	57	0	0	3	0	0	0	0	0	0	0	0	0	0	38	0	0	68	0	0	0	0	91	0	0	0	0	0	0	0	0	0	9	0	0	0
M3F-30T0	837	936	25	0	12	20	77	84	23	58	0	32	0	0	0	0	0	0	8	46	0	0	24	41	0	0	0	20	0	0	36	14	0	0	0	0	0	0	49	0	0	0	0	0	0	35	0	0	0
M3F-30T2	1636	368	105	0	21	0	182	75	22	49	0	86	156	0	0	98	0	0	11	65	0	0	28	0	0	0	0	78	0	0	422	0	0	0	0	0	0	0	0	0	0	0	0	0	0	0	63	0	4
M3F-30T4	485	746	114	0	18	0	28	111	48	0	0	0	0	0	0	0	76	0	337	29	0	0	73	0	22	0	0	0	0	0	0	0	0	113	0	0	0	0	0	0	0	0	224	0	0	0	0	0	0
M3F-T0	2135	1608	285	0	68	60	5	403	155	554	138	48	0	0	56	0	303	71	0	76	0	0	148	0	0	0	0	48	0	20	517	0	0	0	0	5	0	0	0	0	0	0	0	0	0	194	0	0	0
M3F-T2	419	298	39	0	0	0	74	129	6	32	0	0	0	149	0	0	10	0	8	21	0	0	60	0	0	0	0	25	0	0	46	0	0	0	0	0	0	0	0	0	0	0	0	0	0	0	0	0	0
M3F-T4	1193	769	262	0	33	0	0	58	61	151	0	70	135	0	0	0	159	26	0	67	0	0	105	0	0	0	0	77	0	0	154	0	0	0	0	28	0	0	0	0	0	0	0	0	0	0	0	0	0
M4-10T0	764	498	0	0	27	0	93	587	0	288	0	0	0	74	0	126	157	0	161	0	0	0	41	0	0	90	0	75	233	0	0	192	0	0	0	0	0	0	0	0	0	0	0	0	0	0	0	0	0
M4-10T2	2450	1007	0	0	4	15	0	4081	140	347	0	0	0	0	0	0	661	431	546	367	0	0	184	0	0	0	0	17	0	0	121	0	0	0	815	0	0	0	0	0	265	0	0	0	0	135	0	0	0
M4-10T4	5875	6537	669	0	55	0	206	828	605	1146	260	0	200	0	476	95	388	131	457	481	16	268	162	103	46	0	0	46	0	0	0	0	0	0	0	0	0	0	0	0	126	0	52	0	0	298	0	0	0
M4-30T0	368	409	0	0	0	48	0	1035	4	584	0	0	171	0	0	0	212	141	189	111	0	0	218	0	15	0	0	0	0	0	0	0	0	0	0	0	0	0	0	0	0	0	0	0	27	0	0	31	36
M4-30T2	5339	6189	3139	0	196	247	6	717	168	864	357	0	170	127	0	0	234	154	277	600	8	11	74	0	1039	268	0	16	37	0	182	130	0	0	314	176	17	0	0	0	0	0	1825	0	0	0	0	149	0
M4-30T4	2173	2240	493	0	461	36	605	1662	0	536	0	0	0	0	0	3	385	37	373	400	0	0	318	102	329	0	0	369	62	0	0	632	0	0	334	102	0	0	0	0	102	0	324	0	0	1318	0	0	0
M4-T0	196	261	44	0	5	0	0	102	0	75	0	0	0	0	0	0	36	0	0	7	0	0	35	0	0	0	0	10	0	0	76	0	0	0	0	0	0	0	0	0	0	0	0	0	0	26	0	0	0
M4-T2	11696	1815	418	0	0	0	1018	1385	220	441	664	0	111	0	0	0	1876	190	84	1178	124	512	346	270	252	0	0	432	80	0	225	0	0	187	0	0	0	0	0	0	39	0	68	0	331	0	409	0	0
M4-T4	505	306	179	0	0	0	0	93	0	292	0	0	0	0	0	0	0	0	0	84	0	0	100	0	393	0	0	0	0	0	0	0	0	0	0	0	0	0	0	0	0	0	134	0	0	0	70	231	0
M4F-10T0	12559	1556	974	0	40	0	57	877	1400	609	0	0	1131	0	402	295	132	0	287	365	0	18	55	0	0	0	0	384	34	0	0	0	0	0	371	0	239	0	0	0	102	69	0	0	0	103	0	0	55
M4F-10T2	14286	972	232	284	48	131	384	0	417	747	0	0	0	0	68	0	0	0	921	0	8	0	0	0	0	0	0	0	0	195	0	0	0	0	246	248	0	0	0	0	180	0	58	0	0	0	0	0	0
M4F-10T4	105550	457	5589	0	30	0	10	651	300	270	0	0	0	36	5139	0	785	0	129	215	13	4	38	0	157	0	0	156	0	0	0	6	0	0	0	0	0	0	0	0	0	0	0	0	3	56	0	80	0
M4F-30T0	64250	1785	660	112	238	142	436	414	0	312	0	2718	632	136	0	25	357	205	184	292	18	22	37	105	40	48	0	120	51	23	242	105	0	31	72	73	7	0	0	68	0	0	0	0	8	11	0	55	0
M4F-30T2	9879	2710	816	0	86	701	0	485	604	584	0	0	171	0	879	0	416	0	1425	200	0	0	0	0	0	0	0	0	0	172	0	0	0	135	0	0	0	0	0	122	0	0	0	0	469	0	0	0	93
M4F-30T4	272	275	165	0	0	25	0	54	27	40	0	0	64	0	0	0	445	0	0	297	0	0	68	0	0	0	0	105	22	0	97	0	42	0	0	0	0	0	0	0	0	0	0	0	0	0	0	0	0
M4F-T0	1607	2823	644	0	38	552	188	118	431	173	0	94	45	0	5	0	0	598	245	179	0	0	132	0	55	0	0	0	0	0	0	0	0	0	0	0	0	0	0	0	0	0	0	0	238	0	0	51	0
M4F-T2	6900	2699	0	37	25	0	540	19	235	157	0	0	0	0	0	50	0	0	3	89	355	0	192	0	70	0	0	101	308	0	0	0	0	0	0	0	0	0	0	0	0	0	0	0	0	127	0	112	0
M4F-T4	749	672	0	50	0	178	205	968	54	290	0	0	0	5	139	0	100	0	0	401	0	0	416	0	0	0	0	30	0	3	0	0	0	0	206	321	0	0	0	0	0	0	0	0	129	76	0	0	61
M5-10T0	10099	12663	600	0	592	771	773	357	1670	210	116	0	0	0	0	128	203	313	0	182	71	0	70	96	206	21	387	163	0	0	0	107	0	0	65	0	87	0	118	0	0	0	0	35	0	0	0	96	99
M5-10T2	7107	19179	1205	105	869	1933	2571	180	1897	320	0	0	54	196	0	354	179	505	0	92	13	0	0	0	353	292	431	189	894	202	0	606	0	0	0	0	100	0	0	0	0	0	0	48	0	0	0	0	107
M5-10T4	9955	26482	10539	0	1555	887	6705	208	1283	162	0	0	0	360	1940	131	114	0	0	44	15	1880	55	93	0	0	248	108	209	36	0	266	0	0	0	0	0	0	244	952	103	0	7	809	90	0	0	0	115
M5-30T0	9110	27732	843	135	1954	1688	2018	540	2943	700	369	0	0	661	0	459	702	926	598	247	17	0	0	0	373	0	584	170	149	0	0	237	0	58	0	115	16	255	0	0	0	0	0	0	0	0	0	0	173
M5-30T2	12077	7174	305	0	2016	1144	1752	406	2235	0	0	0	0	0	75	0	0	578	0	225	73	0	202	0	0	0	20	82	0	127	0	215	0	0	0	192	0	0	108	0	20	0	0	130	18	182	0	0	32
M5-30T4	12762	7778	4449	0	871	452	401	126	1150	124	0	0	0	50	3112	0	218	177	0	0	0	0	0	136	40	0	53	0	46	105	0	84	0	0	0	0	16	0	0	219	24	0	0	123	0	0	0	52	99
M5-T0	7220	14131	620	0	971	212	375	194	1673	409	226	0	0	240	0	0	63	167	0	0	21	0	44	0	66	0	387	61	431	22	100	159	0	0	198	0	18	0	0	279	54	0	0	36	0	0	0	0	138
M5-T2	53956	9133	2112	128	533	369	427	121	1320	167	0	0	0	181	976	125	66	358	21	190	17	0	144	101	82	0	218	63	21	11	20	113	0	148	102	41	100	0	0	323	69	0	0	186	0	35	0	0	162
M5-T4	26018	10290	3004	0	986	460	1107	224	1525	289	0	0	0	0	2026	101	379	111	0	0	0	0	63	0	185	0	107	37	157	0	0	163	0	0	0	160	0	0	0	163	19	0	0	170	53	0	0	55	0
M5F-10T0	14946	23779	1206	109	1754	1467	1045	3962	2262	823	0	0	72	482	0	501	187	236	201	211	165	2128	755	0	233	103	396	103	224	336	0	100	0	0	0	163	65	235	0	248	236	0	140	91	8	0	0	0	12
M5F-10T2	22867	46737	1390	399	2308	1823	924	2950	2750	1253	256	252	0	646	66	382	1344	854	410	739	267	757	185	261	546	268	1061	429	270	105	0	231	53	99	476	115	54	0	397	0	260	0	44	188	177	0	0	0	35
M5F-10T4	57834	9464	301	1063	3735	1636	235	1284	193	543	1841	181	79	567	0	208	233	30	37	225	253	263	190	184	0	79	897	20	67	354	208	242	0	0	33	114	117	0	0	0	386	0	0	0	124	0	135	135	0
M5F-30T0	46307	144346	489	453	829	1209	880	1604	1962	514	858	314	105	599	0	349	526	330	52	406	187	124	90	388	120	95	980	153	144	171	158	6	0	18	33	226	49	0	383	0	100	0	168	152	35	0	0	151	19
M5F-30T2	14755	30959	1594	525	2608	1867	1356	6311	2697	2173	197	470	0	2475	85	229	986	623	451	925	162	1291	201	156	228	4026	714	277	512	0	88	539	0	164	1163	103	0	0	0	0	516	0	208	38	318	0	0	85	130
M5F-30T4	35522	59533	739	284	2252	2290	1960	2610	2471	529	1436	204	51	505	49	351	563	206	89	316	222	276	650	365	450	193	550	211	351	430	0	246	0	105	0	0	127	335	417	0	232	0	63	39	0	151	0	0	164
M5F-T0	8524	18345	1116	0	2020	895	762	593	3191	145	136	0	0	324	136	112	287	734	0	575	73	0	534	0	83	308	230	357	317	0	0	399	0	0	436	269	41	0	142	0	46	0	0	0	76	54	0	0	233
M5F-T2	7989	25518	1021	0	1550	1675	2589	153	2627	171	165	0	0	14	0	427	164	300	0	0	15	0	0	71	474	98	282	0	231	185	0	0	0	0	0	214	0	258	0	0	0	0	53	51	0	0	0	0	188
M5F-T4	5675	17625	1708	0	2652	1737	794	306	2918	436	270	0	0	630	133	0	164	376	102	91	15	0	218	150	70	0	401	166	0	13	0	0	0	138	0	127	83	0	0	0	379	0	0	259	0	81	0	0	149
M6-10T0	11691	64822	1597	480	2151	2953	2914	2132	6654	1911	0	151	73	573	0	74	388	147	39	405	373	340	201	140	442	0	594	47	362	254	33	83	0	76	270	181	171	0	113	0	138	0	0	305	157	0	0	0	335
M6-10T2	4137	15388	311	301	565	747	262	1102	416	219	184	44	0	426	0	69	47	494	15	222	49	215	162	0	65	0	0	83	133	5	0	105	0	0	0	0	0	104	0	0	295	0	7	0	5	0	0	64	0
M6-10T4	13138	26805	486	912	687	1235	88	2496	465	282	0	0	107	251	0	0	382	0	166	104	24	215	115	0	20	0	0	175	38	103	0	0	0	74	0	0	33	0	0	0	97	0	0	0	217	0	0	299	0
M6-30T0	8160	72347	533	593	722	73	25	2741	78	735	0	0	0	0	0	97	0	27	768	906	148	1596	598	39	171	0	0	55	233	0	0	0	0	0	0	0	0	0	0	0	207	0	267	0	307	0	0	0	163
M6-30T2	4746	32669	396	194	352	0	117	1736	24	460	0	143	0	0	0	54	78	134	134	251	85	559	328	136	343	0	0	33	0	0	0	198	0	71	0	265	0	0	0	0	250	0	81	0	111	0	0	0	0
M6-30T4	4764	24852	263	0	517	814	80	193	117	606	0	0	0	164	0	43	18	0	148	114	105	227	0	0	365	0	0	71	32	173	54	149	0	0	166	0	54	0	0	0	0	0	244	0	131	0	0	0	0
M6-T0	27593	101116	2195	379	996	1056	1028	1125	2481	805	530	0	0	545	332	182	706	395	404	751	241	865	329	559	334	183	599	32	270	131	48	274	0	185	140	130	99	0	270	0	154	0	0	499	242	11	0	116	108
M6-T2	14856	88065	1135	343	1748	1275	1983	780	2421	829	0	0	0	472	0	424	186	1287	91	286	29	454	424	0	693	286	697	110	433	235	111	121	0	0	165	74	10	270	171	0	89	0	10	106	0	55	0	173	12
M6-T4	18289	33261	1315	316	1012	922	832	1876	2746	1226	0	0	15	150	0	205	742	719	290	522	55	648	334	421	115	0	546	193	506	311	0	82	0	244	0	151	35	0	0	0	67	0	0	83	0	0	169	693	248
M6F-10T0	1482	51574	47	146	91	188	115	113	0	172	0	0	0	0	20	0	48	0	37	29	20	56	0	95	47	0	0	0	0	19	0	0	0	62	0	110	0	0	81	0	0	0	98	0	0	0	0	0	27
M6F-10T2	1048	36213	0	37	54	79	21	7	0	37	0	58	24	36	0	0	7	0	2	0	0	9	5	41	0	0	0	13	0	5	0	0	23	0	99	0	0	0	0	0	10	0	0	0	12	0	0	0	0
M6F-10T4	31540	36309	107	548	863	1892	162	753	430	261	674	0	30	677	0	852	482	803	25	102	18	225	42	1782	67	153	0	43	41	331	0	0	0	787	0	0	56	0	491	0	142	0	22	0	0	0	0	0	49
M6F-30T0	6192	98995	132	192	6732	314	316	460	64	287	0	103	0	24	0	61	88	136	207	44	12	191	17	80	169	47	0	43	0	79	0	0	0	128	0	81	0	0	261	0	0	0	26	47	8	0	0	0	0
M6F-30T2	11016	68292	249	276	1366	3603	91	285	60	287	0	0	0	569	0	19	0	93	8	48	81	227	0	55	76	214	0	17	44	456	0	16	0	155	0	0	194	0	257	0	57	0	40	49	194	0	0	81	0
M6F-30T4	12685	4353	57	0	1474	1166	84	150	12	73	0	0	0	489	0	30	74	71	24	60	6	45	31	0	0	149	0	34	7	165	0	48	0	0	0	0	100	0	0	0	29	0	0	0	32	0	0	0	0
M6F-T0	5220	11615	173	406	275	345	88	2045	130	852	0	0	0	258	0	116	110	9	307	407	0	460	192	426	1113	0	0	33	122	6	0	0	0	66	99	44	51	0	0	0	84	0	647	0	3	0	0	0	29
M6F-T2	4302	40960	197	39	214	85	0	621	32	387	0	72	0	0	0	60	345	0	152	249	32	454	46	116	0	0	0	164	39	0	0	90	0	56	0	103	26	0	0	0	19	0	154	0	173	0	0	0	32
M6F-T4	22121	42341	139	142	314	55	252	184	21	382	0	0	0	0	0	25	212	0	393	152	9	586	0	152	184	0	67	80	0	0	0	0	0	0	0	65	29	0	0	0	76	0	113	0	84	0	0	0	0
M7-10T0	6752	1366	237	161	443	691	71	26	31	16	0	0	0	214	0	56	16	19	17	0	19	0	0	64	17	61	0	0	0	168	18	0	0	21	0	0	36	0	0	0	0	0	0	0	0	0	0	0	0
M7-10T2	11898	1335	133	348	336	1205	63	0	13	0	0	0	38	77	0	0	22	75	0	41	6	0	0	0	0	39	0	0	53	119	0	23	0	0	0	62	45	0	0	0	0	0	0	0	0	0	0	0	37
M7-10T4	38429	665	792	75	185	946	56	0	6	7	0	0	0	258	0	0	0	27	4	0	34	0	0	23	0	59	0	0	0	128	0	0	0	14	0	0	60	0	0	0	0	0	0	0	0	0	0	0	0
M7-30T0	4076	1298	173	82	168	1129	118	0	0	67	0	0	0	103	0	90	0	206	0	0	0	0	0	162	0	73	0	0	45	68	0	0	0	34	0	0	42	0	0	0	0	68	0	0	0	0	0	0	30
M7-30T2	9609	1332	0	98	58	137	258	0	0	28	0	0	112	0	0	0	0	178	0	0	42	0	0	0	0	0	0	0	191	0	0	74	0	0	0	0	4	0	0	0	0	0	0	0	0	0	0	0	0
M7-30T4	32966	1234	326	143	279	231	185	0	0	52	0	0	0	0	0	55	0	156	0	0	0	0	0	0	0	42	0	12	113	23	0	58	0	0	0	0	26	0	0	0	0	0	0	0	0	0	0	0	11
M7-T0	10083	1451	348	59	50	0	210	67	41	0	0	0	0	0	0	69	0	137	0	29	90	0	0	53	58	0	0	0	22	20	11	24	0	29	0	48	22	0	0	0	0	0	0	0	0	4	0	0	4
M7-T2	33354	827	332	136	21	74	139	8	9	0	0	0	0	0	0	0	16	125	31	0	37	0	0	104	46	46	0	0	52	12	54	20	0	56	0	40	0	0	0	0	0	0	0	0	0	0	0	14	0
M7-T4	38286	448	130	48	0	14	112	0	0	16	0	0	0	0	0	0	0	27	0	0	12	0	0	42	0	0	0	0	18	0	0	0	0	25	0	0	9	0	0	0	0	0	0	0	0	0	0	0	7
M7F-10T0	2862	2235	141	311	121	159	119	61	0	154	0	0	0	0	0	0	0	73	0	0	0	0	0	0	0	32	0	0	138	0	0	30	0	94	0	0	16	0	0	0	0	0	0	0	0	0	0	0	115
M7F-10T2	5126	1074	36	100	179	461	44	0	27	15	0	0	47	43	0	0	0	47	0	0	46	0	0	60	0	33	0	0	34	15	0	0	0	46	0	26	32	0	0	0	0	129	0	0	0	0	0	0	11
M7F-10T4	9690	1219	26	109	60	149	264	0	0	8	0	0	0	38	0	0	55	205	0	0	0	0	20	48	15	0	0	0	76	0	0	0	0	0	0	0	0	0	0	0	0	0	0	0	0	0	0	0	0
M7F-30T0	552	600	35	55	0	0	28	22	0	16	0	0	0	0	0	0	15	138	0	0	0	0	0	21	0	0	0	0	72	0	0	0	0	95	0	0	0	0	0	0	0	0	0	0	0	0	0	0	0
M7F-30T2	24049	1141	111	271	821	169	109	0	0	60	0	0	0	80	0	0	46	33	0	0	49	0	0	0	0	36	0	0	96	46	0	0	0	54	0	69	50	0	0	0	0	0	0	0	0	0	0	0	25
M7F-30T4	25882	910	141	81	54	201	36	0	17	32	0	0	0	24	0	23	42	141	0	0	39	0	0	21	0	0	0	0	77	22	0	33	32	0	0	0	14	0	0	0	0	0	0	0	0	0	0	0	23
M7F-T0	13799	1626	337	155	47	10	187	0	0	9	0	0	0	0	0	23	0	87	0	0	114	0	0	51	0	0	0	0	78	73	0	31	0	41	0	54	29	0	0	0	0	0	0	0	17	0	0	0	0
M7F-T2	20879	1201	581	63	29	130	422	49	34	16	0	0	0	41	0	71	36	128	5	0	25	0	0	152	77	0	0	9	61	24	77	224	0	79	4	135	21	0	0	0	32	0	0	42	12	0	0	0	22
M7F-T4	46510	126	199	0	0	25	41	5	0	0	0	0	0	4	0	12	5	21	0	0	19	0	0	11	0	0	0	0	0	0	13	0	0	0	0	20	14	0	0	0	3	0	0	0	3	0	0	0	6
M8-10T0	3078	1541	602	232	171	13	1723	0	37	21	206	0	54	0	0	79	0	121	0	0	36	0	0	0	94	37	0	0	112	155	0	165	0	70	0	105	0	0	0	0	0	0	0	0	0	0	0	0	62
M8-10T2	981	645	0	153	0	5	41	0	0	24	0	0	0	0	0	0	0	204	0	0	0	0	0	18	0	0	0	0	35	0	0	0	0	31	0	0	0	0	0	0	0	0	0	0	0	0	0	0	0
M8-10T4	35046	1662	111	244	1867	405	164	0	0	0	3978	0	0	200	0	47	0	68	0	0	96	29	0	0	16	0	0	0	83	24	0	71	0	0	0	82	24	0	0	0	0	0	0	0	0	0	0	0	13
M8-30T0	5646	789	0	110	66	367	59	0	0	10	631	0	0	73	0	0	19	33	4	0	12	0	0	0	0	0	0	0	23	48	0	0	0	0	0	0	13	0	0	0	0	0	0	0	0	0	0	0	0
M8-30T2	32037	399	0	99	91	308	56	0	0	0	3455	0	0	76	0	182	0	23	0	0	14	0	0	0	0	31	0	0	17	50	0	0	0	0	0	0	24	0	0	0	0	0	0	0	0	0	0	0	4
M8-30T4	40367	111	0	37	219	85	16	0	0	11	4997	0	0	36	0	94	0	6	0	0	10	0	0	0	0	0	0	0	0	14	0	0	0	0	0	0	8	0	0	0	0	0	0	0	0	0	0	0	0
M8-T0	6621	2230	598	807	0	0	440	35	71	55	271	96	0	0	49	28	0	258	0	0	201	0	0	548	0	0	0	0	71	24	30	164	0	99	0	126	0	0	0	0	0	0	0	0	30	0	0	48	70
M8-T2	49162	665	0	185	0	0	23	0	0	0	5158	0	0	0	0	317	8	43	7	0	20	0	0	0	0	18	0	0	16	0	0	19	0	0	0	0	46	0	0	0	0	0	5	0	0	0	0	0	11
M8-T4	37158	371	39	255	16	23	109	0	14	0	3927	0	0	0	0	121	0	18	0	0	0	0	26	83	0	0	0	0	29	0	0	27	0	12	0	0	8	0	0	0	0	0	0	0	0	0	0	0	7
M8F-10T0	404	118	0	21	45	40	26	0	0	0	0	0	9	9	0	0	0	15	6	0	8	0	0	0	0	0	0	0	0	11	0	0	0	0	0	0	3	0	0	0	0	0	0	0	0	0	0	0	0
M8F-10T2	7758	532	0	158	614	354	45	0	0	0	848	0	0	226	0	27	0	34	46	0	21	0	0	27	0	55	0	0	37	72	0	0	0	14	0	0	36	0	0	0	0	0	0	0	0	0	0	0	17
M8F-10T4	10124	932	0	173	853	281	80	0	58	0	1472	0	0	77	0	0	0	75	0	0	39	0	0	147	0	0	0	0	30	0	53	0	0	0	0	100	0	0	0	0	0	0	0	0	0	0	0	0	62
M8F-30T0	14895	1517	110	317	1186	787	107	0	0	0	1759	0	30	214	0	282	0	106	0	0	20	0	0	0	26	30	0	0	61	54	0	0	0	0	0	0	141	0	0	0	0	0	0	0	0	0	0	0	0
M8F-30T2	1370	641	0	116	23	37	65	0	0	18	132	0	0	0	0	17	0	48	0	0	0	0	0	0	0	0	0	0	12	0	0	0	0	19	0	0	3	0	0	0	0	0	0	0	0	0	0	0	0
M8F-30T4	41581	586	0	92	81	143	0	0	0	0	4447	0	0	52	0	75	0	42	0	0	4	0	0	38	28	34	0	0	25	16	26	0	7	0	0	11	25	0	0	0	0	0	0	0	0	0	0	0	0
M8F-T0	1986	661	50	191	0	28	86	0	0	0	141	42	27	55	0	0	36	78	0	0	0	0	0	34	0	0	0	0	115	0	18	0	0	0	0	0	0	0	0	0	0	0	0	0	0	0	0	0	32
M8F-T2	13672	646	115	396	0	0	130	0	0	0	1886	0	68	23	0	60	0	81	0	0	49	0	0	13	0	0	0	0	0	0	0	0	0	0	0	0	0	0	0	0	0	0	0	0	0	0	0	0	8
M8F-T4	29775	456	211	92	11	23	97	29	25	0	4070	0	0	28	35	214	23	72	15	0	0	10	0	61	0	0	0	0	0	0	0	28	0	0	0	28	0	0	0	0	0	0	0	0	0	11	0	0	10
M9-10T0	1607	370	0	51103	25	133	110	0	0	0	0	0	0	0	0	38	5	175	0	0	4776	0	0	297	0	0	0	0	101	0	0	0	0	682	0	135	7	0	110	73	0	0	0	0	0	0	0	0	0
M9-10T2	15446	774	351	26135	358	1735	331	0	18	46	0	0	0	258	0	293	0	281	7	0	1506	0	0	174	0	107	0	0	38	380	41	69	0	344	0	85	68	0	189	96	34	0	0	0	56	0	0	0	22
M9-10T4	4630	800	76	5363	35	59	62	0	0	0	0	0	20	42	0	6	0	38	0	0	225	13	0	85	54	0	0	0	129	0	0	48	0	52	0	0	25	0	0	0	0	0	0	0	0	0	0	0	0
M9-30T0	624	32	0	336	7	0	0	0	0	0	0	0	0	10	0	0	0	0	0	0	41	0	0	13	0	0	0	0	0	0	0	0	0	6	0	0	19	0	0	0	0	0	0	0	0	0	0	0	0
M9-30T2	227	8	0	428	10	0	10	0	0	0	0	0	0	0	0	0	0	4	5	0	13	0	0	0	0	4	0	0	0	0	0	0	0	0	0	0	0	0	0	0	0	0	2	0	0	0	0	0	0
M9-30T4	1073	9	0	104	22	0	137	0	0	0	0	0	0	12	0	0	0	0	0	0	24	0	0	13	6	0	0	0	8	11	0	0	0	6	0	0	0	0	0	0	0	0	0	0	0	0	0	0	0
M9-T0	8185	384	33	77	19	0	32	0	0	0	0	0	0	0	0	223	0	0	0	0	29	0	0	0	19	0	0	14	18	0	0	0	22	0	0	0	54	0	0	0	0	0	0	0	0	0	0	0	12
M9-T2	22492	316	0	229	17	7	51	0	0	6	0	0	0	11	0	430	0	6	4	0	21	0	0	0	8	0	0	0	0	0	0	0	0	6	0	15	44	0	0	0	0	0	0	0	0	0	0	10	0
M9-T4	10227	433	70	139	0	16	45	0	0	0	0	0	0	25	0	20	0	57	0	0	10	0	0	0	0	0	0	0	16	0	0	28	15	0	0	0	9	0	0	0	0	0	0	0	0	0	0	0	0
M9F-10T0	6686	1866	229	4149	660	1579	134	0	12	200	0	99	0	372	0	90	12	123	67	0	90	0	0	156	66	135	0	0	0	314	77	0	0	60	0	35	242	0	0	49	0	0	37	0	0	0	0	21	0
M9F-10T2	16846	92	127	2298	1580	1245	0	0	0	0	0	0	0	945	0	54	0	24	0	0	81	0	0	0	0	226	0	0	116	194	640	0	0	40	0	0	303	0	433	0	0	0	0	0	0	0	0	0	75
M9F-10T4	2033	39	0	135	168	102	0	0	0	0	0	0	0	37	0	0	0	8	0	0	32	0	0	0	0	36	0	0	0	22	27	52	0	0	0	0	10	0	0	0	0	0	0	0	0	0	0	0	0
M9F-30T0	540	209	78	0	0	15	60	0	0	105	0	0	0	0	0	7	0	0	0	0	0	0	0	0	0	0	0	0	0	0	196	0	0	0	0	0	0	0	0	0	41	0	0	0	0	0	0	0	0
M9F-30T2	11269	219	0	574	216	387	66	0	0	30	0	0	0	101	0	81	0	20	0	0	55	0	0	35	0	76	0	0	0	16	329	0	0	75	0	0	70	0	0	0	0	0	0	0	0	0	0	0	0
M9F-30T4	27552	188	0	3237	0	11	0	0	0	62	0	0	0	136	0	0	0	478	0	0	135	0	0	0	0	215	0	0	235	0	0	0	0	0	0	0	0	0	433	91	0	0	0	0	0	0	0	0	0
M9F-T0	19613	344	250	2397	0	0	556	0	0	98	0	0	0	0	0	38	0	0	0	0	145	0	0	424	0	0	0	0	38	0	817	0	0	0	0	0	62	0	334	93	0	0	0	0	0	0	0	0	0
M9F-T2	5173	39	0	115	20	57	0	0	0	0	0	0	0	0	0	13	0	10	18	0	10	0	0	21	0	0	0	0	0	0	20	0	0	14	0	8	23	0	0	0	0	0	0	0	0	0	0	0	0
M9F-T4	14683	39	0	369	13	0	23	0	0	0	0	0	0	0	0	51	0	0	0	0	160	0	0	32	0	0	0	0	0	0	98	0	0	17	0	0	0	0	0	0	0	0	0	0	0	0	0	0	0
[truncated: 4,061 more columns]
